# Supplementary material for: Physical Function, Self-Perceived Physical Fitness, Falls, Quality of Life and Degree of Disability According to Fear and Risk of Falling in Women with Fibromyalgia
Source: J Funct Morphol Kinesiol. 2024 Sep 23;9(3):174. doi: 10.3390/jfmk9030174 (PMC11432931; doi:10.3390/jfmk9030174)
Supplement: Supplementary file 1 [file jfmk-09-00174-s001.zip]

Archive with 2 entries (2 files):
- Table S1. STROBE-checklist-cross-sectional.pdf
- Table S2. Descriptive Analysis Falls.pdf
